# Supplementary material for: Contrast versus identity encoding in the face image follow distinct orientation selectivity profiles
Source: PLoS One. 2020 Mar 18;15(3):e0229185. doi: 10.1371/journal.pone.0229185 (PMC7080280; doi:10.1371/journal.pone.0229185)
Supplement: S2 File — (ZIP) [file pone.0229185.s002.zip]

Archive with 235 entries (233 files):
- S2_Data/ContrastDetection/
- S2_Data/ContrastDetection/CD_S1_faces_session1.mat
- S2_Data/ContrastDetection/CD_S1_faces_session2.mat
- S2_Data/ContrastDetection/CD_S1_invfaces_session1.mat
- S2_Data/ContrastDetection/CD_S1_invfaces_session2.mat
- S2_Data/ContrastDetection/CD_S1_scenes_session1.mat
- S2_Data/ContrastDetection/CD_S1_scenes_session2.mat
- S2_Data/ContrastDetection/CD_S1_scrfaces_session1.mat
- S2_Data/ContrastDetection/CD_S1_scrfaces_session2.mat
- S2_Data/ContrastDetection/CD_S1_scrscenes_session1.mat
- S2_Data/ContrastDetection/CD_S1_scrscenes_session2.mat
- S2_Data/ContrastDetection/CD_S10_faces_session1.mat
- S2_Data/ContrastDetection/CD_S10_faces_session2.mat
- S2_Data/ContrastDetection/CD_S10_invfaces_session1.mat
- S2_Data/ContrastDetection/CD_S10_invfaces_session2.mat
- S2_Data/ContrastDetection/CD_S10_scenes_session1.mat
- S2_Data/ContrastDetection/CD_S10_scenes_session2.mat
- S2_Data/ContrastDetection/CD_S10_scrfaces_session1.mat
- S2_Data/ContrastDetection/CD_S10_scrfaces_session2.mat
- S2_Data/ContrastDetection/CD_S10_scrscenes_session1.mat
- S2_Data/ContrastDetection/CD_S10_scrscenes_session2.mat
- S2_Data/ContrastDetection/CD_S11_faces_session1.mat
- S2_Data/ContrastDetection/CD_S11_faces_session2.mat
- S2_Data/ContrastDetection/CD_S11_invfaces_session1.mat
- S2_Data/ContrastDetection/CD_S11_invfaces_session2.mat
- S2_Data/ContrastDetection/CD_S11_scrfaces_session1.mat
- S2_Data/ContrastDetection/CD_S11_scrfaces_session2.mat
- S2_Data/ContrastDetection/CD_S12_faces_session1.mat
- S2_Data/ContrastDetection/CD_S12_faces_session2.mat
- S2_Data/ContrastDetection/CD_S12_invfaces_session1.mat
- S2_Data/ContrastDetection/CD_S12_invfaces_session2.mat
- S2_Data/ContrastDetection/CD_S12_scrfaces_session1.mat
- S2_Data/ContrastDetection/CD_S12_scrfaces_session2.mat
- S2_Data/ContrastDetection/CD_S13_faces_session1.mat
- S2_Data/ContrastDetection/CD_S13_faces_session2.mat
- S2_Data/ContrastDetection/CD_S13_invfaces_session1.mat
- S2_Data/ContrastDetection/CD_S13_invfaces_session2.mat
- S2_Data/ContrastDetection/CD_S13_scrfaces_session1.mat
- S2_Data/ContrastDetection/CD_S13_scrfaces_session2.mat
- S2_Data/ContrastDetection/CD_S14_faces_session1.mat
- S2_Data/ContrastDetection/CD_S14_faces_session2.mat
- S2_Data/ContrastDetection/CD_S14_invfaces_session1.mat
- S2_Data/ContrastDetection/CD_S14_invfaces_session2.mat
- S2_Data/ContrastDetection/CD_S14_scrfaces_session1.mat
- S2_Data/ContrastDetection/CD_S14_scrfaces_session2.mat
- S2_Data/ContrastDetection/CD_S15_faces_session1.mat
- S2_Data/ContrastDetection/CD_S15_faces_session2.mat
- S2_Data/ContrastDetection/CD_S15_invfaces_session1.mat
- S2_Data/ContrastDetection/CD_S15_invfaces_session2.mat
- S2_Data/ContrastDetection/CD_S15_scrfaces_session1.mat
- S2_Data/ContrastDetection/CD_S15_scrfaces_session2.mat
- S2_Data/ContrastDetection/CD_S16_faces_session1.mat
- S2_Data/ContrastDetection/CD_S16_faces_session2.mat
- S2_Data/ContrastDetection/CD_S16_invfaces_session1.mat
- S2_Data/ContrastDetection/CD_S16_invfaces_session2.mat
- S2_Data/ContrastDetection/CD_S16_scrfaces_session1.mat
- S2_Data/ContrastDetection/CD_S16_scrfaces_session2.mat
- S2_Data/ContrastDetection/CD_S17_faces_session1.mat
- S2_Data/ContrastDetection/CD_S17_faces_session2.mat
- S2_Data/ContrastDetection/CD_S17_invfaces_session1.mat
- S2_Data/ContrastDetection/CD_S17_invfaces_session2.mat
- S2_Data/ContrastDetection/CD_S17_scrfaces_session1.mat
- S2_Data/ContrastDetection/CD_S17_scrfaces_session2.mat
- S2_Data/ContrastDetection/CD_S18_faces_session1.mat
- S2_Data/ContrastDetection/CD_S18_faces_session2.mat
- S2_Data/ContrastDetection/CD_S18_invfaces_session1.mat
- S2_Data/ContrastDetection/CD_S18_invfaces_session2.mat
- S2_Data/ContrastDetection/CD_S18_scrfaces_session1.mat
- S2_Data/ContrastDetection/CD_S18_scrfaces_session2.mat
- S2_Data/ContrastDetection/CD_S19_faces_session1.mat
- S2_Data/ContrastDetection/CD_S19_faces_session2.mat
- S2_Data/ContrastDetection/CD_S19_invfaces_session1.mat
- S2_Data/ContrastDetection/CD_S19_invfaces_session2.mat
- S2_Data/ContrastDetection/CD_S19_scrfaces_session1.mat
- S2_Data/ContrastDetection/CD_S19_scrfaces_session2.mat
- S2_Data/ContrastDetection/CD_S2_faces_session1.mat
- S2_Data/ContrastDetection/CD_S2_faces_session2.mat
- S2_Data/ContrastDetection/CD_S2_invfaces_session1.mat
- S2_Data/ContrastDetection/CD_S2_invfaces_session2.mat
- S2_Data/ContrastDetection/CD_S2_scenes_session1.mat
- S2_Data/ContrastDetection/CD_S2_scenes_session2.mat
- S2_Data/ContrastDetection/CD_S2_scrfaces_session1.mat
- S2_Data/ContrastDetection/CD_S2_scrfaces_session2.mat
- S2_Data/ContrastDetection/CD_S2_scrscenes_session1.mat
- S2_Data/ContrastDetection/CD_S2_scrscenes_session2.mat
- S2_Data/ContrastDetection/CD_S20_faces_session1.mat
- S2_Data/ContrastDetection/CD_S20_faces_session2.mat
- S2_Data/ContrastDetection/CD_S20_invfaces_session1.mat
- S2_Data/ContrastDetection/CD_S20_invfaces_session2.mat
- S2_Data/ContrastDetection/CD_S20_scrfaces_session1.mat
- S2_Data/ContrastDetection/CD_S20_scrfaces_session2.mat
- S2_Data/ContrastDetection/CD_S21_faces_session1.mat
- S2_Data/ContrastDetection/CD_S21_faces_session2.mat
- S2_Data/ContrastDetection/CD_S21_invfaces_session1.mat
- S2_Data/ContrastDetection/CD_S21_invfaces_session2.mat
- S2_Data/ContrastDetection/CD_S21_scrfaces_session1.mat
- S2_Data/ContrastDetection/CD_S21_scrfaces_session2.mat
- S2_Data/ContrastDetection/CD_S22_faces_session1.mat
- S2_Data/ContrastDetection/CD_S22_faces_session2.mat
- S2_Data/ContrastDetection/CD_S22_invfaces_session1.mat
- S2_Data/ContrastDetection/CD_S22_invfaces_session2.mat
- S2_Data/ContrastDetection/CD_S22_scrfaces_session1.mat
- S2_Data/ContrastDetection/CD_S22_scrfaces_session2.mat
- S2_Data/ContrastDetection/CD_S23_faces_session1.mat
- S2_Data/ContrastDetection/CD_S23_faces_session2.mat
- S2_Data/ContrastDetection/CD_S23_invfaces_session1.mat
- S2_Data/ContrastDetection/CD_S23_invfaces_session2.mat
- S2_Data/ContrastDetection/CD_S23_scrfaces_session1.mat
- S2_Data/ContrastDetection/CD_S23_scrfaces_session2.mat
- S2_Data/ContrastDetection/CD_S24_faces_session1.mat
- S2_Data/ContrastDetection/CD_S24_faces_session2.mat
- S2_Data/ContrastDetection/CD_S24_invfaces_session1.mat
- S2_Data/ContrastDetection/CD_S24_invfaces_session2.mat
- S2_Data/ContrastDetection/CD_S24_scrfaces_session1.mat
- S2_Data/ContrastDetection/CD_S24_scrfaces_session2.mat
- S2_Data/ContrastDetection/CD_S3_faces_session1.mat
- S2_Data/ContrastDetection/CD_S3_faces_session2.mat
- S2_Data/ContrastDetection/CD_S3_invfaces_session1.mat
- S2_Data/ContrastDetection/CD_S3_invfaces_session2.mat
- S2_Data/ContrastDetection/CD_S3_scenes_session1.mat
- S2_Data/ContrastDetection/CD_S3_scenes_session2.mat
- S2_Data/ContrastDetection/CD_S3_scrfaces_session1.mat
- S2_Data/ContrastDetection/CD_S3_scrfaces_session2.mat
- S2_Data/ContrastDetection/CD_S3_scrscenes_session1.mat
- S2_Data/ContrastDetection/CD_S3_scrscenes_session2.mat
- S2_Data/ContrastDetection/CD_S4_faces_session1.mat
- S2_Data/ContrastDetection/CD_S4_faces_session2.mat
- S2_Data/ContrastDetection/CD_S4_invfaces_session1.mat
- S2_Data/ContrastDetection/CD_S4_invfaces_session2.mat
- S2_Data/ContrastDetection/CD_S4_scenes_session1.mat
- S2_Data/ContrastDetection/CD_S4_scenes_session2.mat
- S2_Data/ContrastDetection/CD_S4_scrfaces_session1.mat
- S2_Data/ContrastDetection/CD_S4_scrfaces_session2.mat
- S2_Data/ContrastDetection/CD_S4_scrscenes_session1.mat
- S2_Data/ContrastDetection/CD_S4_scrscenes_session2.mat
- S2_Data/ContrastDetection/CD_S5_faces_session1.mat
- S2_Data/ContrastDetection/CD_S5_faces_session2.mat
- S2_Data/ContrastDetection/CD_S5_invfaces_session1.mat
- S2_Data/ContrastDetection/CD_S5_invfaces_session2.mat
- S2_Data/ContrastDetection/CD_S5_scenes_session1.mat
- S2_Data/ContrastDetection/CD_S5_scenes_session2.mat
- S2_Data/ContrastDetection/CD_S5_scrfaces_session1.mat
- S2_Data/ContrastDetection/CD_S5_scrfaces_session2.mat
- S2_Data/ContrastDetection/CD_S5_scrscenes_session1.mat
- S2_Data/ContrastDetection/CD_S5_scrscenes_session2.mat
- S2_Data/ContrastDetection/CD_S6_faces_session1.mat
- S2_Data/ContrastDetection/CD_S6_faces_session2.mat
- S2_Data/ContrastDetection/CD_S6_invfaces_session1.mat
- S2_Data/ContrastDetection/CD_S6_invfaces_session2.mat
- S2_Data/ContrastDetection/CD_S6_scenes_session1.mat
- S2_Data/ContrastDetection/CD_S6_scenes_session2.mat
- S2_Data/ContrastDetection/CD_S6_scrfaces_session1.mat
- S2_Data/ContrastDetection/CD_S6_scrfaces_session2.mat
- S2_Data/ContrastDetection/CD_S6_scrscenes_session1.mat
- S2_Data/ContrastDetection/CD_S6_scrscenes_session2.mat
- S2_Data/ContrastDetection/CD_S7_faces_session1.mat
- S2_Data/ContrastDetection/CD_S7_faces_session2.mat
- S2_Data/ContrastDetection/CD_S7_invfaces_session1.mat
- S2_Data/ContrastDetection/CD_S7_invfaces_session2.mat
- S2_Data/ContrastDetection/CD_S7_scenes_session1.mat
- S2_Data/ContrastDetection/CD_S7_scenes_session2.mat
- S2_Data/ContrastDetection/CD_S7_scrfaces_session1.mat
- S2_Data/ContrastDetection/CD_S7_scrfaces_session2.mat
- S2_Data/ContrastDetection/CD_S7_scrscenes_session1.mat
- S2_Data/ContrastDetection/CD_S7_scrscenes_session2.mat
- S2_Data/ContrastDetection/CD_S8_faces_session1.mat
- S2_Data/ContrastDetection/CD_S8_faces_session2.mat
- S2_Data/ContrastDetection/CD_S8_invfaces_session1.mat
- S2_Data/ContrastDetection/CD_S8_invfaces_session2.mat
- S2_Data/ContrastDetection/CD_S8_scenes_session1.mat
- S2_Data/ContrastDetection/CD_S8_scenes_session2.mat
- S2_Data/ContrastDetection/CD_S8_scrfaces_session1.mat
- S2_Data/ContrastDetection/CD_S8_scrfaces_session2.mat
- S2_Data/ContrastDetection/CD_S8_scrscenes_session1.mat
- S2_Data/ContrastDetection/CD_S8_scrscenes_session2.mat
- S2_Data/ContrastDetection/CD_S9_faces_session1.mat
- S2_Data/ContrastDetection/CD_S9_faces_session2.mat
- S2_Data/ContrastDetection/CD_S9_invfaces_session1.mat
- S2_Data/ContrastDetection/CD_S9_invfaces_session2.mat
- S2_Data/ContrastDetection/CD_S9_scenes_session1.mat
- S2_Data/ContrastDetection/CD_S9_scenes_session2.mat
- S2_Data/ContrastDetection/CD_S9_scrfaces_session1.mat
- S2_Data/ContrastDetection/CD_S9_scrfaces_session2.mat
- S2_Data/ContrastDetection/CD_S9_scrscenes_session1.mat
- S2_Data/ContrastDetection/CD_S9_scrscenes_session2.mat
- S2_Data/FaceID/
- S2_Data/FaceID/ID_S1_invfaces.mat
- S2_Data/FaceID/ID_S1_uprfaces.mat
- S2_Data/FaceID/ID_S10_invfaces.mat
- S2_Data/FaceID/ID_S10_uprfaces.mat
- S2_Data/FaceID/ID_S11_invfaces.mat
- S2_Data/FaceID/ID_S11_uprfaces.mat
- S2_Data/FaceID/ID_S12_invfaces.mat
- S2_Data/FaceID/ID_S12_uprfaces.mat
- S2_Data/FaceID/ID_S13_invfaces.mat
- S2_Data/FaceID/ID_S13_uprfaces.mat
- S2_Data/FaceID/ID_S14_invfaces.mat
- S2_Data/FaceID/ID_S14_uprfaces.mat
- S2_Data/FaceID/ID_S15_invfaces.mat
- S2_Data/FaceID/ID_S15_uprfaces.mat
- S2_Data/FaceID/ID_S16_invfaces.mat
- S2_Data/FaceID/ID_S16_uprfaces.mat
- S2_Data/FaceID/ID_S17_invfaces.mat
- S2_Data/FaceID/ID_S17_uprfaces.mat
- S2_Data/FaceID/ID_S18_invfaces.mat
- S2_Data/FaceID/ID_S18_uprfaces.mat
- S2_Data/FaceID/ID_S19_invfaces.mat
- S2_Data/FaceID/ID_S19_uprfaces.mat
- S2_Data/FaceID/ID_S2_invfaces.mat
- S2_Data/FaceID/ID_S2_uprfaces.mat
- S2_Data/FaceID/ID_S20_invfaces.mat
- S2_Data/FaceID/ID_S20_uprfaces.mat
- S2_Data/FaceID/ID_S21_invfaces.mat
- S2_Data/FaceID/ID_S21_uprfaces.mat
- S2_Data/FaceID/ID_S22_invfaces.mat
- S2_Data/FaceID/ID_S22_uprfaces.mat
- S2_Data/FaceID/ID_S23_invfaces.mat
- S2_Data/FaceID/ID_S23_uprfaces.mat
- S2_Data/FaceID/ID_S24_invfaces.mat
- S2_Data/FaceID/ID_S24_uprfaces.mat
- S2_Data/FaceID/ID_S3_invfaces.mat
- S2_Data/FaceID/ID_S3_uprfaces.mat
- S2_Data/FaceID/ID_S4_invfaces.mat
- S2_Data/FaceID/ID_S4_uprfaces.mat
- S2_Data/FaceID/ID_S5_invfaces.mat
- S2_Data/FaceID/ID_S5_uprfaces.mat
- S2_Data/FaceID/ID_S6_invfaces.mat
- S2_Data/FaceID/ID_S6_uprfaces.mat
- S2_Data/FaceID/ID_S7_invfaces.mat
- S2_Data/FaceID/ID_S7_uprfaces.mat
- S2_Data/FaceID/ID_S8_invfaces.mat
- S2_Data/FaceID/ID_S8_uprfaces.mat
- S2_Data/FaceID/ID_S9_invfaces.mat
- S2_Data/FaceID/ID_S9_uprfaces.mat
- S2_Data/README.txt
