# Supplementary material for: Contrast versus identity encoding in the face image follow distinct orientation selectivity profiles
Source: PLoS One. 2020 Mar 18;15(3):e0229185. doi: 10.1371/journal.pone.0229185 (PMC7080280; doi:10.1371/journal.pone.0229185)
Supplement: S2 File — (ZIP) [file pone.0229185.s002.zip › S2_Data/README.txt]

If the information in this file is unclear or needs further verification, please direct any questions to:
christianne.jacobs@uclouvain.be

Contrast detection task:
4 Orientation blocks x 160 trials per block x 5 result columns per trial
5 columns correspond to:
1) Orientation - 0 corresponds to horizontal, 90 to vertical
2) Image identifier
3) Increment present (1) or absent (0)
4) Reponse present (1) or absent (0)
5) Response time

128 trials x 6 result columns per trial
6 columns correspond to:
1) Match (1) or non-match (0) trial 
2) Filter orientation: horizontal (1), oblique / (2), vertical (3) or oblique \ (4)
3) Image identifier
4) Image identifier for second image on non-match trials (0 = match trial)
5) Response same (1) or different (0)
6) RT
